# Supplementary material for: Effect of Enrichment Items on the Physiology and Behavior of Sows in the Third Trimester of Pregnancy
Source: Animals (Basel). 2022 May 26;12(11):1355. doi: 10.3390/ani12111355 (PMC9179893; doi:10.3390/ani12111355)
Supplement: Supplementary file 1 [file animals-12-01355-s001.zip]

Archive with 1 entries (1 files):
- animals-1642654-supplementary.xls
