# Supplementary material for: Effect of Enrichment Items on the Physiology and Behavior of Sows in the Third Trimester of Pregnancy
Source: Animals (Basel). 2022 May 26;12(11):1355. doi: 10.3390/ani12111355 (PMC9179893; doi:10.3390/ani12111355)
Supplement: Supplementary file 1 [file animals-12-01355-s001.zip › animals-1642654-supplementary.xls]

## Sheet: IgA
Item of Analysis:IgA
Experimental layout
P1	pg/ml	2	3	4	5	6	7	8	9	10	11	12		OD	Correction value	pg/ml
A	0	1--1	1--2	1--3	1--4	1--5	1--6	1--7	1--8	1--9	1--10	12w		0.143	——	——
B	31.2	2--1	2--2	2--3	2--4	2--5	2--6	2--7	2--8	2--9	2--10	12w		0.253	0.11	31.2
C	62.5	3--1	3--2	3--3	3--4	3--5	3--6	3--7	3--8	3--9	3--10	12w		0.298	0.155	62.5
D	125													0.424	0.281	125
E	250	1--1	1--2	1--3	1--4	1--5	1--6	1--7	1--8	1--9	1--10	13w		0.593	0.45	250
F	500	2--1	2--2	2--3	2--4	2--5	2--6	2--7	2--8	2--9	2--10	13w		0.928	0.785	500
G	1000	3--1	3--2	3--3	3--4	3--5	3--6	3--7	3--8	3--9	3--10	13w		1.492	1.349	1000
H	2000													2.528	2.385	2000
Test Data
P1	1	2	3	4	5	6	7	8	9	10	11	12
A	0.143	0.959794	0.687094	0.90433	0.990993	0.637407	0.741403	0.979438	0.788779	1.05108	0.982904	12w
B	0.203	0.829222	0.726381	0.702116	0.670917	0.75758	0.865042	0.685939	0.602742	0.643185	0.722915	12w
C	0.298	0.580787	0.622386	0.568077	0.547278	0.653584	0.534567	0.593498	0.663984	0.627008	0.622386	12w
D	0.424
E	0.593	0.902019	0.759891	0.886997	0.897397	0.907796	0.920507	0.611986	0.695183	0.706738	0.727537	13w
F	0.928	0.75758	0.651273	0.692872	0.618919	0.818822	0.691716	0.795712	0.773757	0.809578	0.710204	13w
G	1.492	0.685939	0.625852	0.543811	0.648962	0.635096	0.728692	0.614297	0.632785	0.633941	0.764513	13w
H	2.228
Test Data（OD correction value）
P1	1	2	3	4	5	6	7	8	9	10	11	12
A	——	0.816794	0.544094	0.76133	0.847993	0.494407	0.598403	0.836438	0.645779	0.908079	0.839904	12w
B	0.11	0.686222	0.583381	0.559116	0.527917	0.61458	0.722042	0.542939	0.459742	0.500185	0.579915	12w
C	0.155	0.437787	0.479386	0.425077	0.404278	0.510584	0.391567	0.450498	0.520984	0.484008	0.479386	12w
D	0.281
E	0.45	0.759019	0.616891	0.743997	0.754397	0.764796	0.777507	0.468986	0.552183	0.563738	0.584537	13w
F	0.785	0.61458	0.508273	0.549872	0.475919	0.675822	0.548716	0.652712	0.630757	0.666578	0.567204	13w
G	1.349	0.542939	0.482852	0.400811	0.505962	0.492096	0.585692	0.471297	0.489785	0.490941	0.621513	13w
H	2.385
Test Data（concentration：μg/ml）(Dilute 1000 times）
P1	1	2	3	4	5	6	7	8	9	10	11	12
A	——	0.592	0.356	0.544	0.619	0.313	0.403	0.609	0.444	0.671	0.612	12w
B	31.2	0.479	0.39	0.369	0.342	0.417	0.51	0.355	0.283	0.318	0.387	12w
C	62.5	0.264	0.3	0.253	0.235	0.327	0.224	0.275	0.336	0.304	0.3	12w
D	125
E	250	0.542	0.419	0.529	0.538	0.547	0.558	0.291	0.363	0.373	0.391	13w
F	500	0.417	0.325	0.361	0.297	0.47	0.36	0.45	0.431	0.462	0.376	13w
G	1000	0.355	0.303	0.232	0.323	0.311	0.392	0.293	0.309	0.31	0.423	13w
H	2000
Experimental layout
P1	pg/ml	2	3	4	5	6	7	8	9	10	11	12		OD	Correction value	pg/ml
A	0	1--1	1--2	1--3	1--4	1--5	1--6	1--7	1--8	1--9	1--10	14w		0.149	——	——
B	31.2	2--1	2--2	2--3	2--4	2--5	2--6	2--7	2--8	2--9	2--10	14w		0.249	0.1	31.2
C	62.5	3--1	3--2	3--3	3--4	3--5	3--6	3--7	3--8	3--9	3--10	14w		0.303	0.154	62.5
D	125													0.42	0.271	125
E	250	1--1	1--2	1--3	1--4	1--5	1--6	1--7	1--8	1--9	1--10	15w		0.592	0.443	250
F	500	2--1	2--2	2--3	2--4	2--5	2--6	2--7	2--8	2--9	2--10	15w		0.81	0.661	500
G	1000	3--1	3--2	3--3	3--4	3--5	3--6	3--7	3--8	3--9	3--10	15w		1.301	1.152	1000
H	2000													2.194	2.045	2000
Test Data
P1	1	2	3	4	5	6	7	8	9	10	11	12
A	0.149	1.17714	1.05611	0.85308	1.24254	1.2562	1.24351	0.49388	1.02682	0.739854	1.13029	14w
B	0.209	0.710571	0.7135	0.756448	0.756448	0.62858	0.563183	0.584656	0.778898	0.772065	0.60613	14w
C	0.303	0.599298	0.572943	0.498761	0.579776	0.568063	0.575872	0.662743	0.532924	0.552446	0.550493	14w
D	0.43
E	0.613	0.98778	0.513402	0.98778	0.98778	1.00633	1.21228	1.02878	0.98778	0.98778	1.12931	15w
F	0.89	0.622724	0.832582	0.804276	0.67348	0.632485	0.80818	0.669576	0.637365	0.819893	0.692026	15w
G	1.501	0.610035	0.661767	0.7135	0.720332	0.665672	0.513402	0.716428	0.810132	0.734974	0.657863	15w
H	2.204
Test Data（OD correction value）
P1	1	2	3	4	5	6	7	8	9	10	11	12
A	——	1.02814	0.907106	0.70408	1.09354	1.1072	1.09451	0.34488	0.877823	0.590854	0.981288	14w
B	0.06	0.561571	0.5645	0.607448	0.607448	0.47958	0.414183	0.435656	0.629898	0.623065	0.45713	14w
C	0.154	0.450298	0.423943	0.349761	0.430776	0.419063	0.426872	0.513743	0.383924	0.403446	0.401493	14w
D	0.281
E	0.464	0.83878	0.364402	0.83878	0.83878	0.857326	1.06328	0.879776	0.83878	0.83878	0.980312	15w
F	0.741	0.473724	0.683582	0.655276	0.52448	0.483485	0.65918	0.520576	0.488365	0.670893	0.543026	15w
G	1.352	0.461035	0.512767	0.5645	0.571332	0.516672	0.364402	0.567428	0.661132	0.585974	0.508863	15w
H	2.055
Test Data（concentration：μg/ml）(Dilute 1000 times）
P1	1	2	3	4	5	6	7	8	9	10	11	12
A	——	0.914	0.79	0.582	0.981	0.995	0.982	0.214	0.76	0.466	0.866	14w
B	31.2	0.436	0.439	0.483	0.483	0.352	0.285	0.307	0.506	0.499	0.329	14w
C	62.5	0.322	0.295	0.219	0.302	0.29	0.298	0.387	0.254	0.274	0.272	14w
D	125
E	250	0.72	0.234	0.72	0.72	0.739	0.95	0.762	0.72	0.72	0.865	15w
F	500	0.346	0.561	0.532	0.398	0.356	0.536	0.394	0.361	0.548	0.417	15w
G	1000	0.333	0.386	0.439	0.446	0.39	0.234	0.442	0.538	0.461	0.382	15w
H	2000

## Sheet: TNFa
Item of Analysis:TNFa
Experimental layout
P1	pg/ml	2	3	4	5	6	7	8	9	10	11	12		OD	Correction value	pg/ml
A	0	1--1	1--2	1--3	1--4	1--5	1--6	1--7	1--8	1--9	1--10	12w		0.161	——	——
B	15.6	2--1	2--2	2--3	2--4	2--5	2--6	2--7	2--8	2--9	2--10	12w		0.211	0.05	15.6
C	31.2	3--1	3--2	3--3	3--4	3--5	3--6	3--7	3--8	3--9	3--10	12w		0.274	0.113	31.2
D	62.5													0.366	0.205	62.5
E	125	1--1	1--2	1--3	1--4	1--5	1--6	1--7	1--8	1--9	1--10	13w		0.535	0.374	125
F	250	2--1	2--2	2--3	2--4	2--5	2--6	2--7	2--8	2--9	2--10	13w		0.873	0.712	250
G	500	3--1	3--2	3--3	3--4	3--5	3--6	3--7	3--8	3--9	3--10	13w		1.597	1.436	500
H	1000													2.682	2.521	1000
Test Data
P1	1	2	3	4	5	6	7	8	9	10	11	12
A	0.161	0.231579	0.308635	0.339872	0.24997	0.390649	0.269526	0.286788	0.241515	0.34375	0.34598	12w
B	0.211	0.225833	0.281682	0.278161	0.283097	0.287587	0.224948	0.228862	0.22424	0.229093	0.26963	12w
C	0.274	0.22717	0.250739	0.31402	0.250739	0.250739	0.254676	0.255155		0.250739	0.250739	12w
D	0.366
E	0.535	0.280322	0.344844	0.254805	0.263047	0.342251	0.368613	0.310796	0.404974	0.327442	0.245868	13w
F	0.873	0.240803	0.278336	0.239555	0.283029	0.22232	0.215314	0.280449	0.235696	0.27306	0.260518	13w
G	1.597	0.317838	0.287382	0.260016	0.220593	0.301996	0.250858	0.245501	0.236546	0.257877	0.290626	13w
H	2.682
Test Data（OD correction value）
P1	1	2	3	4	5	6	7	8	9	10	11	12
A	——	0.0705791	0.147635	0.178872	0.0889703	0.229649	0.108526	0.125788	0.0805155	0.18275	0.18498	12w
B	0.05	0.0648335	0.120682	0.117161	0.122097	0.126587	0.0639481	0.0678623	0.0632404	0.0680931	0.10863	12w
C	0.113	0.0661703	0.089739	0.15302	0.089739	0.089739	0.093676	0.0941554		0.089739	0.089739	12w
D	0.205
E	0.374	0.119322	0.183844	0.0938053	0.102047	0.181251	0.207613	0.149796	0.243974	0.166442	0.0848685	13w
F	0.712	0.0798026	0.117336	0.0785546	0.122029	0.0613201	0.0543137	0.119449	0.0746962	0.11206	0.099518	13w
G	1.436	0.156838	0.126382	0.0990158	0.0595926	0.140996	0.0898582	0.0845006	0.075546	0.0968773	0.129626	13w
H	2.521
Test Data（concentration:(pg/ml) (Dope detection)
P1	1	2	3	4	5	6	7	8	9	10	11	12
A	——	6.567	36.943	49.257	13.817	69.274	21.526	28.331	10.484	50.786	51.665	12w
B	15.6	4.302	26.318	24.93	26.876	28.646	3.953	5.496	3.674	5.587	21.567	12w
C	31.2	4.829	14.12	39.066	14.12	14.12	15.672	15.861		14.12	14.12	12w
D	62.5
E	125	25.782	51.217	15.723	18.972	50.195	60.587	37.795	74.921	44.357	12.2	13w
F	250	10.203	24.999	9.711	26.849	2.917	0.155	25.832	8.19	22.919	17.975	13w
G	500	40.571	28.565	17.777	2.236	34.326	14.167	12.055	8.525	16.934	29.844	13w
H	1000
Remarks: (12w 3-8 samples are missing)
Experimental layout														O.D.值	Correction value	pg/ml
P1	pg/ml	2	3	4	5	6	7	8	9	10	11	12		0.157	——	——
A	0	1--1	1--2	1--3	1--4	1--5	1--6	1--7	1--8	1--9	1--10	14w		0.213	0.056	15.6
B	15.6	2--1	2--2	2--3	2--4	2--5	2--6	2--7	2--8	2--9	2--10	14w		0.279	0.122	31.2
C	31.2	3--1	3--2	3--3	3--4	3--5	3--6	3--7	3--8	3--9	3--10	14w		0.368	0.211	62.5
D	62.5													0.565	0.408	125
E	125	1--1	1--2	1--3	1--4	1--5	1--6	1--7	1--8	1--9	1--10	15w		0.889	0.732	250
F	250	2--1	2--2	2--3	2--4	2--5	2--6	2--7	2--8	2--9	2--10	15w		1.603	1.446	500
G	500	3--1	3--2	3--3	3--4	3--5	3--6	3--7	3--8	3--9	3--10	15w		2.674	2.517	1000
H	1000
Test Data
P1	1	2	3	4	5	6	7	8	9	10	11	12
A	0.157	0.237386	0.363376	0.346951	0.319573	0.326746	0.278027	0.312204	0.321963	0.450221	0.359437	14w
B	0.213	0.29513	0.30279	0.267049	0.328381	0.23066	0.318827	0.256823	0.294321	0.264387	0.304884	14w
C	0.279	0.278819	0.323386	0.247544	0.257161	0.269368	0.298943	0.277431	0.261615	0.296932	0.26299	14w
D	0.368
E	0.565	0.251861	0.28084	0.320938	0.375451	0.354419	0.265404	0.382624	0.430422	0.377752	0.393488	15w
F	0.889	0.268505	0.322377	0.328081	0.269668	0.27292	0.275241	0.3411	0.246799	0.268116	0.275991	15w
G	1.603	0.270925	0.257091	0.316919	0.280308	0.310359	0.298917	0.232877	0.283487	0.26499	0.287077	15w
H	2.674
Test Data（OD correction value）
P1	1	2	3	4	5	6	7	8	9	10	11	12
A	——	0.080386	0.206376	0.189951	0.162573	0.169746	0.121027	0.155204	0.164963	0.293221	0.202437	14w
B	0.056	0.13813	0.14579	0.110049	0.171381	0.0736596	0.161827	0.0998234	0.137321	0.107387	0.147884	14w
C	0.122	0.121819	0.166386	0.0905437	0.100161	0.112368	0.141943	0.120431	0.104615	0.139932	0.10599	14w
D	0.211
E	0.408	0.0948606	0.12384	0.163938	0.218451	0.197419	0.108404	0.225624	0.273422	0.220752	0.236488	15w
F	0.732	0.111505	0.165377	0.171081	0.112668	0.11592	0.118241	0.1841	0.0897994	0.111116	0.118991	15w
G	1.446	0.113925	0.100091	0.159919	0.123308	0.153359	0.141917	0.0758774	0.126487	0.10799	0.130077	15w
H	2.517
Test Data（concentration:(pg/ml) (Dope detection)
P1	1	2	3	4	5	6	7	8	9	10	11	12
A	——	4.368	54.304	47.794	36.943	39.786	20.476	34.022	37.89	88.725	52.743	14w
B	15.6	27.255	30.291	16.125	40.434	1.702	36.647	12.072	26.934	15.07	31.121	14w
C	31.2	20.79	38.454	8.394	12.206	17.044	28.766	20.24	13.971	27.969	14.516	14w
D	62.5
E	125	10.105	21.591	37.484	59.09	50.754	15.473	61.933	80.878	60.002	66.239	15w
F	250	16.702	38.054	40.315	17.163	18.452	19.372	45.475	8.099	16.548	19.669	15w
G	500	17.661	12.178	35.891	21.38	33.291	28.756	2.581	22.64	15.309	24.063	15w
H	1000

## Sheet: Cor
Item of Analysis:Cor
Experimental layout
P1	ng/ml	2	3	4	5	6	7	8	9	10	11	12		OD	Correction value	ng/ml
A	0	1--1	1--2	1--3	1--4	1--5	1--6	1--7	1--8	1--9	1--10	12w		0.265	——	——
B	12.35	2--1	2--2	2--3	2--4	2--5	2--6	2--7	2--8	2--9	2--10	12w		0.372	0.107	12.35
C	37.04	3--1	3--2	3--3	3--4	3--5	3--6	3--7	3--8	3--9	3--10	12w		0.499	0.234	37.04
D	111.11													0.808	0.543	111.11
E	333.33	1--1	1--2	1--3	1--4	1--5	1--6	1--7	1--8	1--9	1--10	13w		1.306	1.041	333.33
F	1000	2--1	2--2	2--3	2--4	2--5	2--6	2--7	2--8	2--9	2--10	13w		2.953	2.688	1000
G		3--1	3--2	3--3	3--4	3--5	3--6	3--7	3--8	3--9	3--10	13w
H
Test Data
P1	1	2	3	4	5	6	7	8	9	10	11	12
A	0.265	0.449737	0.457282	0.473493	0.445637	0.447214	0.460236	0.447023	0.44484	0.448303	0.459178	12w
B	0.372	0.445737	0.43521	0.443562	0.438029	0.445351	0.455119	0.447411	0.441998	0.442583	0.441594	12w
C	0.499	0.453305	0.455068	0.440718	0.441988	0.442047	0.450279	0.437617	0.437346	0.442734	0.448781	12w
D	0.808
E	1.306	0.44564	0.463175	0.45882	0.456809	0.448528	0.463947	0.443363	0.453665	0.442872	0.47095	13w
F	2.953	0.451342	0.450782	0.433418	0.439969	0.457744	0.450744	0.45286	0.453105	0.452211	0.442213	13w
G		0.446703	0.455109	0.456108	0.450859	0.440347	0.436347	0.441042	0.445277	0.459605	0.454777	13w
H
Test Data（OD correction value）
P1	1	2	3	4	5	6	7	8	9	10	11	12
A	——	0.184737	0.192282	0.208493	0.180637	0.182214	0.195236	0.182023	0.17984	0.183303	0.194178	12w
B	0.107	0.180737	0.17021	0.178562	0.173029	0.180351	0.190119	0.182411	0.176998	0.177583	0.176594	12w
C	0.234	0.188305	0.190068	0.175718	0.176988	0.177047	0.185279	0.172617	0.172346	0.177734	0.183781	12w
D	0.543
E	1.041	0.18064	0.198175	0.19382	0.191809	0.183528	0.198947	0.178363	0.188665	0.177872	0.20595	13w
F	2.688	0.186342	0.185782	0.168418	0.174969	0.192744	0.185744	0.18786	0.188105	0.187211	0.177213	13w
G		0.181703	0.190109	0.191108	0.185859	0.175347	0.171347	0.176042	0.180277	0.194605	0.189777	13w
H
Test Data（concentration：ng/ml）(Dope detection)
P1	1	2	3	4	5	6	7	8	9	10	11	12
A	——	10.063	13.015	19.358	8.459	9.076	14.171	9.001	8.147	9.502	13.757	12w
B	12.35	8.498	4.379	7.647	5.482	8.347	12.169	9.153	7.035	7.264	6.877	12w
C	37.04	11.459	12.149	6.534	7.031	7.054	10.275	5.321	5.215	7.323	9.689	12w
D	111.11
E	333.33	8.46	15.321	13.617	12.83	9.59	15.623	7.569	11.6	7.377	18.363	13w
F	1000	10.691	10.472	3.678	6.241	13.196	10.457	11.285	11.381	11.031	7.119	13w
G		8.876	12.165	12.556	10.502	6.389	4.824	6.661	8.318	13.924	12.035	13w
H
Experimental layout
P1	ng/ml	2	3	4	5	6	7	8	9	10	11	12		OD	Correction value	ng/ml
A	0	1--1	1--2	1--3	1--4	1--5	1--6	1--7	1--8	1--9	1--10	14w		0.138	——	——
B	12.35	2--1	2--2	2--3	2--4	2--5	2--6	2--7	2--8	2--9	2--10	14w		0.674	0.536	12.35
C	37.04	3--1	3--2	3--3	3--4	3--5	3--6	3--7	3--8	3--9	3--10	14w		0.803	0.665	37.04
D	111.11													1.212	1.074	111.11
E	333.33	1--1	1--2	1--3	1--4	1--5	1--6	1--7	1--8	1--9	1--10	15w		1.965	1.827	333.33
F	1000	2--1	2--2	2--3	2--4	2--5	2--6	2--7	2--8	2--9	2--10	15w		3.992	3.854	1000
G		3--1	3--2	3--3	3--4	3--5	3--6	3--7	3--8	3--9	3--10	15w
H
Test Data
P1	1	2	3	4	5	6	7	8	9	10	11	12
A	0.138	0.786331	0.766115	0.773183	0.781295	0.764945	0.773515	0.78521	0.805383	0.769328	0.78958	14w
B	0.674	0.782827	0.79081	0.774887	0.773041	0.773041	0.765611	0.773041	0.766059	0.757887	0.773041	14w
C	0.803	0.785303	0.7599	0.757619	0.763483	0.768572	0.775991	0.761411	0.767733	0.775878	0.786341	14w
D	1.212
E	1.965	0.760327	0.775076	0.790999	0.755136	0.79186	0.774692	0.786271	0.773226	0.781676	0.779097	15w
F	3.992	0.775195	0.766516	0.775195	0.766424	0.789576	0.784955	0.784209	0.75923	0.758885	0.775195	15w
G		0.772079	0.744849	0.774758	0.776028	0.77915	0.772547	0.766957	0.782804	0.772079	0.779376	15w
H
Test Data（OD correction value）
P1	1	2	3	4	5	6	7	8	9	10	11	12
A	——	0.648331	0.628115	0.635183	0.643295	0.626945	0.635515	0.64721	0.667383	0.631328	0.65158	14w
B	0.536	0.644827	0.65281	0.636887	0.635041	0.635041	0.627611	0.635041	0.628059	0.619887	0.635041	14w
C	0.665	0.647303	0.6219	0.619619	0.625483	0.630572	0.637991	0.623411	0.629733	0.637878	0.648341	14w
D	1.074
E	1.827	0.622327	0.637076	0.652999	0.617136	0.65386	0.636692	0.648271	0.635226	0.643676	0.641097	15w
F	3.854	0.637195	0.628516	0.637195	0.628424	0.651576	0.646955	0.646209	0.62123	0.620885	0.637195	15w
G		0.634079	0.606849	0.636758	0.638028	0.64115	0.634547	0.628957	0.644804	0.634079	0.641376	15w
H
Test Data（concentration：ng/ml）(Dope detection)
P1	1	2	3	4	5	6	7	8	9	10	11	12
A	——	14.359	8.261	10.393	12.84	7.908	10.493	14.021	20.106	9.23	15.339	14w
B	12.35	13.302	15.71	10.907	10.35	10.35	8.109	10.35	8.244	5.779	10.35	14w
C	37.04	14.049	6.386	5.698	7.467	9.002	11.24	6.842	8.749	11.206	14.362	14w
D	111.11
E	333.33	6.515	10.964	15.767	4.949	16.027	10.848	14.341	10.406	12.955	12.177	15w
F	1000	11	8.382	11	8.354	15.338	13.944	13.719	6.184	6.08	11	15w
G		10.06	1.846	10.868	11.251	12.193	10.201	8.515	13.295	10.06	12.261	15w
H
